# Supplementary material for: Beyond the interface: benchmarking pediatric mobile health applications for monitoring child growth using the Mobile App Rating Scale
Source: Front Digit Health. 2025 Jun 18;7:1621293. doi: 10.3389/fdgth.2025.1621293 (PMC12213656; doi:10.3389/fdgth.2025.1621293)
Supplement: Supplementary file 1 [file Datasheet1.xlsx]

## Sheet: Supplementary Table 1
Table S1. Characteristics of the raters, the hardware and the software used.
	Rater 1	Rater 2	Rater 3	Rater 4	Rater 5
Year of experience in health sectors	16	6	19	13	6
Affiliation	University	Private Sector	University	University	University
Scope of activity	Research and Teaching	Research	Research and Teaching	Teaching	Teaching
Hardware	Android+Iphone	Android	Android	Android	Android
Software	Playstore+Appstore	PlayStore	Playstore	Playstore	Playstore+Appstore

## Sheet: Suplementary Table 2
Table S2. Definition of MARS Theme and sub-Theme in section A to F
Section	Theme	Definition
A	Engagement	Fun, interesting, customisable, interactive (e.g. sends alerts, messages, reminders, feedback, enables sharing), well-targeted to audience
B	Functionality	App functioning, easy to learn, navigation, flow logic, and gestural design of app
C	Aesthetics	Graphic design, overall visual appeal, colour scheme, and stylistic consistency
D	Information	Contains high quality information (e.g. text, feedback, measures, references) from a credible source. Select N/A if the app component is irrelevant.
E	App Subjective quality	User's personal evaluation of the app based on their experience and perception
F	1. Awareness	This app is likely to increase awareness of the importance of addressing
	2. Knowledge	This app is likely to increase knowledge/understanding of [combat stunting/child growth]
	3. Attitudes	This app is likely to change attitudes toward improving [combat stunting/child growth]
	4. Intention to change	This app is likely to increase intentions/motivation to address [combat stunting/child growth]
	5. Help seeking	Use of this app is likely to encourage further help seeking for [combat stunting/child growth]
	6. Behaviour change	Use of this app is likely increase/decrease [combat stunting/child growth]

## Sheet: Supplementary Table 3
Table S3. Mobile Application Rating Scale General characteristics of the Pediatric-Related Mobile Apps
No	Apps Name	Platform	Developer	Version (last updated date)	Cost Basic Version	Cost-Upgrade Version	Description	Strategies	Affiliation	Technical Aspect
1	Primaku	IOS/Android	Primaku	January 2025	No Cost	No cost	PrimaKu, a pioneer of digital health applications since 2017 which can make it easier for parents to monitor their children's growth and development from an early age,	Monitoring/Tracking, Information/Education	Comercial	Sends reminders, "Allows sharing (Facebook, Twitter, etc.)", Has an app community, Requires login
2	Kms Bunda dan Balita	Android	Owl Picture	January 2025	No cost	IDR: 10.000-100.000	The Kms application is an application to monitor children's growth and development for ages 0 to 5 years,	Monitoring/Tracking	Comercial	Requires login, Sends reminders
3	Asianparent: Kehamilan & Bayi	IOS/Android	Ticled media	January 2025	No Cost	No Cost	The theAsianparent app for pregnant women, baby development, and parenting is here to accompany you in raising your child, tracking fetal and baby development, from calculating pregnancy age to the birth of your baby.	Assestment, Feedback, Information/Education, Monitoring/Tracking, Goal setting, Advice /Tips /Strategies /Skills training	Comercial	Sends reminders, Has an app community, Requires login
4	Teman Bumil	IOS/Android	Global Urban Esensial	December 2024	No Cost	No Cost	The app for children, starting from newborns, is equipped with stunting screening.	Monitoring/Tracking, Feedback, Assestment, Information/Education, Goal setting, Advice /Tips /Strategies /Skills training	Comercial	Has an app community, Requires login, Sends reminders
5	Tentang Anak-Parenting & Shop	IOS/Android	Tentang Anak	January 2025	No Cost	No Cost	Parenting applications, starting from promil, pregnancy, to post-pregnancy.	Information/Education, Monitoring/Tracking, Advice /Tips /Strategies /Skills training, Assestment	Comercial	Has an app community, "Allows sharing (Facebook, Twitter, etc.)", Requires login
6	PSG Balita	Android	University/Agus Hendra Al-R	May 2023	No Cost	No Cost	PSG Toddlers is an android-based application, which aims to calculate the nutritional status of infants under five years old (PSG Toddlers) and is a parameter for toddlers to monitor their growth and development. The calculation of nutritional status refers to the WHO Growth Standard reference standard.	Assestment	University	Requires login
7	Imuni - Vaksinasi di Rumah	IOS/Android	PT. Imuni Indonesia Sehat	2024-12-01	No Cost	No Cost	The home-service vaccination app for children and adults. The largest vaccination service in Indonesia, offering doctor consultations and child development monitoring	Assestment, Feedback, Information/Education, Monitoring/Tracking, Advice /Tips /Strategies /Skills training, Goal setting	Comercial	Requires login, Sends reminders
8	Sehati - Bebas Stunting	Android	Goverment/Dr. Kadek Ayu Erika, S.Kep., Ns., M.Kes	July 2024	No Cost	No Cost	SEHATI is a child growth monitoring application to prevent stunting. It is an app that makes child growth monitoring easier.	Assestment, Feedback, Information/Education, Monitoring/Tracking, Advice /Tips /Strategies /Skills training	Goverment	Requires login, Sends reminders
9	Astuti	Android	Gilang Bayu Pamungkas (Cakrawala Muda Sejahtera)	2022-11-04	No Cost	No Cost	This is an app for stunting screening. It helps mothers monitor the nutritional needs of their newborns to prevent stunting.	Assestment, Information/Education, Monitoring/Tracking	Comercial	Requires login

## Sheet: Supplementary table 4
Table S4. Mobile Application Rating Scale (MARS) Section A to E Result
No	Apps Name	Section A. Engagement scores					A. Engagement mean score	Section B. Functionality scores				B. Functionality mean score	Section C. Aesthetics scores			C. Aesthetics mean score	Section D. Information scores								Section E.Subjectivity quality scores				E. Subjectivity Quality mean score
		Entertainment	Interest	Customisation	Interactivity	Target group		Performance	Ease of use	Navigation	Gestural design		Layout	Graphics	Visual appeal		Accuracy	Goals	Quality of information	Quantity of information	Visual information	Credibility	Evidence base	D. Information mean score	Recomendations	Usage	Price	Overall rating
1	Primaku	5	5	3	4	5	4.4	5	4	4	4	4.25	5	3	4	4	4	5	5	5	5	4	5	4.71429	3	2	3	5	3.25
2	Kms Bunda dan Balita	5	5	3	4	5	4.4	5	4	4	4	4.25	5	3	4	4	4	5	5	5	5	4	5	4.71429	3	2	3	5	3.25
3	Asianparent: Kehamilan & Bayi	5	5	5	5	5	5	5	5	5	5	5	5	5	5	5	5	5	5	5	5	4	3	4.57143	5	4	3	5	4.25
4	Teman Bumil	5	5	3	4	5	4.4	5	4	4	4	4.25	5	3	4	4	5	5	5	5	5	4	3	4.57143	5	4	3	5	4.25
5	Tentang Anak-Parenting & Shop	5	5	5	5	5	5	5	5	5	5	5	5	5	5	5	5	5	5	5	5	4	3	4.57143	5	4	3	5	4.25
6	PSG Balita	1	1	1	1	3	1.4	5	5	5	5	5	4	3	3	3.33333	5	3	3	1	3	3	3	3	3	2	1	3	2.25
7	Imuni - Vaksinasi di Rumah	3	4	3	3	5	3.6	5	4	5	4	4.5	5	4	4	4.33333	4	5	4	5	5	3	0	3.71429	4	4	3	5	4
8	Sehati - Bebas Stunting	2	3	3	3	4	3	5	4	5	4	4.5	4	3	3	3.33333	4	4	3	3	4	4	0	3.14286	3	3	3	3	3
9	Astuti	2	3	3	3	4	3	4	5	5	5	4.75	4	4	3	3.66667	3	3	4	4	4	3	0	3	2	2	1	1	1.5

## Sheet: Supplementary table 5
Table S5. Mobile Application Rating Scale (MARS) Section F. Behavioral (Perceived Impact) result
No	Apps Name	Section F/Behavioral (Perceived Impact)
		Awareness	Knowledge	Attitudes	Intention to change	Help seeking	Behaviour change
1	Primaku	3	3	3	3	4	2
2	Kms Bunda dan Balita	3	3	3	3	4	2
3	Asianparent: Kehamilan & Bayi	5	5	5	5	5	5
4	Teman Bumil	3	3	3	3	4	2
5	Tentang Anak-Parenting & Shop	5	5	5	5	5	5
6	PSG Balita	3	2	2	2	2	2
7	Imuni - Vaksinasi di Rumah	5	4	5	5	5	4
8	Sehati - Bebas Stunting	3	2	2	4	3	3
9	Astuti	4	2	2	1	2	1
